# Supplementary material for: Analytical Derivatives of Symmetry-Adapted Perturbation Theory Corrections for Interaction-Induced Properties
Source: J Chem Theory Comput. 2025 Apr 25;21(9):4562–78. doi: 10.1021/acs.jctc.5c00238 (PMC12079802; doi:10.1021/acs.jctc.5c00238)
Supplement: Supplementary file 1 — ct5c00238_si_001.xlsx [file ct5c00238_si_001.xlsx]

## Sheet: Sheet1
System	R	Theta	Component	Nuclear	propSAPT X1_pol,r	propSAPT X1_exch,r	propSAPT total	FF-SAPT X1_pol	FF-SAPT X1_exch	FF-SAPT X2_ind	FF-SAPT X2_exch-ind	FF-SAPT X2_disp	FF-SAPT X2_exch-disp	FF-SAPT total	propSAPT(DFT) X1_pol,r	propSAPT(DFT) X1_exch,r	propSAPT(DFT) total	FF-SAPT(DFT) X1_pol	FF-SAPT(DFT) X1_exch	FF-SAPT(DFT) X2_ind	FF-SAPT(DFT) X2_exch-ind	FF-SAPT(DFT) X2_disp	FF-SAPT(DFT) X2_exch-disp	FF-SAPT(DFT) total	HF	PBE0	CCSD(T)
he-h2	5	0	X	0	-0.367672	-15.819	-16.1866	-0.369459	-15.8171	1.04249	-2.10503	2.61851	-0.494173	-15.1248	0.104396	-17.626	-17.5216	-0.0770934	-17.42	1.2833	-2.45686	2.93037	-0.568676	-16.309	-14.4864	-13.416	-12.874
he-h2	5	30	X	0	0.679185	-14.1973	-13.5181	0.679368	-14.1952	1.10743	-1.88601	2.33887	-0.437115	-12.3927	1.0454	-15.6988	-14.6534	0.913836	-15.4412	1.29784	-2.16539	2.5971	-0.503675	-13.3015	-11.781	-10.4977	-10.2729
he-h2	5	45	X	0	1.66152	-12.7231	-11.0616	1.66268	-12.721	1.14806	-1.68803	2.09042	-0.38909	-9.89696	1.92729	-13.9183	-11.991	1.86529	-13.7456	1.29801	-1.89702	2.3061	-0.449409	-10.6226	-9.31261	-7.83646	-7.91077
he-h2	5	60	X	0	2.59164	-11.3859	-8.79427	2.59288	-11.3839	1.16973	-1.5095	1.86312	-0.346936	-7.61457	2.76704	-12.322	-9.555	2.75955	-12.1828	1.2857	-1.67894	2.05416	-0.393441	-8.15576	-7.05417	-5.40927	-5.7628
he-h2	5	90	X	0	3.47367	-10.1737	-6.70002	3.47411	-10.1721	1.17524	-1.34857	1.65325	-0.309497	-5.52753	3.57489	-10.8929	-7.31798	3.61877	-10.7583	1.26017	-1.46776	1.80012	-0.350045	-5.89704	-4.98666	-3.19428	-3.81028
he-h2	7	0	X	0	-0.809848	-0.534882	-1.34473	-0.809942	-0.53415	-0.00416983	-0.0452575	0.24974	-0.0217813	-1.16556	-0.773859	-0.605326	-1.37919	-0.830966	-0.573715	-0.00036745	-0.0501716	0.28115	-0.0247626	-1.19883	-1.328	-0.805753	-1.0797
he-h2	7	30	X	0	-0.471135	-0.486237	-0.957371	-0.471444	-0.48514	0.00953784	-0.0410432	0.226548	-0.0197776	-0.781319	-0.447979	-0.539815	-0.987794	-0.483235	-0.516656	0.0124876	-0.0448066	0.252636	-0.0225765	-0.80215	-0.928314	-0.439663	-0.70997
he-h2	7	45	X	0	-0.141191	-0.441241	-0.582432	-0.14154	-0.439749	0.0211153	-0.0371511	0.202595	-0.0178905	-0.41262	-0.128502	-0.485215	-0.613716	-0.147704	-0.46455	0.0233756	-0.0401513	0.225058	-0.0202462	-0.424217	-0.542857	-0.0600642	-0.35524
he-h2	7	60	X	0	0.178587	-0.399771	-0.221184	0.178445	-0.397861	0.0306732	-0.0335623	0.178996	-0.0162105	-0.0595191	0.18232	-0.434808	-0.252488	0.185894	-0.414589	0.0323526	-0.0356643	0.196941	-0.0180845	-0.0531502	-0.172733	0.292754	-0.0158505
he-h2	7	90	X	0	0.486723	-0.361439	0.125283	0.487081	-0.35912	0.0383307	-0.0302417	0.156569	-0.0148067	0.277813	0.482225	-0.390703	0.0915216	0.507313	-0.368625	0.0394991	-0.0315634	0.170445	-0.0162551	0.300813	0.181111	0.647085	0.30786
he-h2	5	0	Y	0	-8.48158e-13	-7.8949e-12	-8.74306e-12	-6.29126e-10	8.60423e-10	-2.22033e-11	7.07177e-11	-7.88351e-11	4.83656e-10	6.84591e-10	7.68987e-13	6.39464e-09	6.39541e-09	4.53341e-10	-3.27523e-09	1.10657e-10	-2.06739e-10	-8.55741e-10	8.85306e-10	-2.88828e-09	-6.40569e-14	-7.59646e-13	0
he-h2	5	30	Y	0	1.6918	-0.707822	0.983978	1.69343	-0.707946	-0.094094	-0.0248098	0.262838	-0.0388546	1.09056	1.67649	-0.749363	0.927127	1.75187	-0.756468	-0.0913923	-0.0293762	0.294862	-0.0452836	1.12421	0.925329	1.13374	1.03677
he-h2	5	45	Y	0	1.87756	-0.757118	1.12044	1.87778	-0.758324	-0.0937046	-0.0262317	0.294195	-0.0418879	1.25182	1.86168	-0.793338	1.06834	1.95391	-0.798384	-0.0946066	-0.0201479	0.3288	-0.0503869	1.31918	1.06162	1.30345	1.19466
he-h2	5	60	Y	0	1.56249	-0.605864	0.956626	1.56179	-0.607722	-0.0691742	-0.0208027	0.247172	-0.0343497	1.07691	1.54895	-0.644469	0.904477	1.62839	-0.645515	-0.0694649	-0.01993	0.272746	-0.0404956	1.12573	0.913506	1.12197	1.03154
he-h2	5	90	Y	0	-1.13545e-11	5.46692e-12	-5.88755e-12	-7.03141e-10	8.9743e-10	-6.12993e-12	6.14208e-12	-7.50465e-11	6.807e-11	1.87322e-10	8.94154e-12	4.58803e-11	5.48219e-11	1.85037e-09	-2.86808e-10	2.16378e-12	-1.72501e-11	1.43311e-11	7.77156e-13	1.56361e-09	-5.25803e-11	-1.36152e-10	0
he-h2	7	0	Y	0	-1.36729e-12	-1.14886e-13	-1.48218e-12	1.20274e-10	3.70074e-11	3.31224e-14	-2.98864e-12	-9.37445e-11	3.55167e-13	6.09426e-11	-5.07553e-12	4.87366e-10	4.8229e-10	-1.41553e-09	1.57282e-09	-2.10118e-13	-4.69819e-12	2.66436e-11	-5.20485e-11	1.2697e-10	4.75746e-14	7.12148e-13	0
he-h2	7	30	Y	0	0.392158	-0.0137214	0.378437	0.392749	-0.0139853	-0.0092611	-0.00039916	0.0247898	-0.00101432	0.392879	0.384321	-0.0164318	0.367889	0.409577	-0.0159664	-0.00915848	-0.0005376	0.0289414	-0.001287	0.411569	0.370155	0.410679	0.37862
he-h2	7	45	Y	0	0.441962	-0.0147785	0.427183	0.442495	-0.0152032	-0.00915857	-0.0004445	0.0289291	-0.00116404	0.445454	0.433156	-0.01709	0.416066	0.461313	-0.0176256	-0.00911664	-0.00050648	0.0339281	-0.00147134	0.466521	0.418806	0.466199	0.42932
he-h2	7	60	Y	0	0.374354	-0.011916	0.362438	0.374647	-0.0123649	-0.00666284	-0.00036824	0.0255291	-0.00101151	0.379769	0.36718	-0.013803	0.353377	0.391496	-0.013962	-0.00669648	-0.00038923	0.0294786	-0.00122859	0.398698	0.356143	0.398545	0.36608
he-h2	7	90	Y	0	1.52584e-11	-1.74851e-12	1.35099e-11	4.07082e-10	-1.10097e-09	4.40529e-13	-3.7119e-13	-5.83214e-12	-4.44333e-13	-7.001e-10	9.38689e-12	-1.7448e-12	7.64209e-12	9.25186e-12	-1.42479e-09	5.07199e-13	-6.50494e-13	3.60186e-12	-9.25583e-13	-1.413e-09	1.24457e-10	-5.04267e-10	0
ar-bf3	5.24		Z	36668.2	-149.497	54.8715	-94.6257	-149.498	54.8758	-104.086	80.7231	-11.4334	5.58804	-123.831	-132.861	48.6782	-84.183	-133.26	49.6657	-90.2323	68.2525	-11.3923	5.68574	-111.281	-126.66	-137.152	-130.81
ar-bf3	5.53		Z	38705.4	-119.3	36.9247	-82.3748	-119.3	36.9275	-68.7082	51.1758	-8.60403	3.80174	-104.708	-106.212	33.1474	-73.065	-106.402	33.4867	-60.2496	43.6287	-8.58811	3.87028	-94.2539	-105.077	-111.805	-107.38
ar-bf3	5.82		Z	40742.5	-96.191	24.4987	-71.6923	-96.192	24.5008	-44.9829	31.9127	-6.43352	2.55529	-88.6396	-85.761	22.2706	-63.4903	-85.8353	22.3433	-39.8682	27.4215	-6.44957	2.61152	-79.7768	-87.8346	-91.6968	-88.8231
ar-bf3	6.11		Z	42779.6	-78.3998	16.0469	-62.3529	-78.4006	16.0484	-29.3416	19.6383	-4.78318	1.69888	-75.1399	-69.9566	14.7636	-55.193	-69.9595	14.72	-26.1674	16.9054	-4.79702	1.74259	-67.5559	-73.8848	-75.7463	-73.965
ar-bf3	6.4		Z	44816.7	-64.5875	10.3882	-54.1993	-64.5887	10.3897	-19.1386	11.9476	-3.53816	1.11829	-63.81	-57.6675	9.67659	-47.9909	-57.6253	9.54373	-17.2402	10.3594	-3.53952	1.1502	-57.3517	-62.4863	-62.982	-61.9599
ar-bf3	7.28		Z	50928.1	-38.2849	2.652	-35.6329	-38.2865	2.65336	-5.50149	2.53782	-1.39751	0.302137	-39.6922	-34.2123	2.55461	-31.6577	-34.1499	2.48308	-5.10882	2.25122	-1.38801	0.315907	-35.5965	-38.8541	-37.8837	-37.5992
ar-bf3	8.73		Z	61113.7	-18.4386	0.233043	-18.2055	-18.4394	0.233722	-0.93763	0.172748	-0.285695	0.0297162	-19.2265	-16.4595	0.233537	-16.226	-16.4195	0.227149	-0.904886	0.158415	-0.266487	0.0323358	-17.1729	-19.0041	-17.9669	-17.8917
co2-ch4_c2v	5.5		Z	-121000	129.405	-524.324	-394.918	129.409	-524.33	1139.96	-1267.14	26.6185	-24.582	-520.059	147.424	-501.676	-354.252	139.249	-496.402	1260.92	-1371.14	21.3895	-25.9163	-471.902	-398.338	-270.982	-318.003
co2-ch4_c2v	6		Z	-132000	75.7178	-336.588	-260.87	75.7204	-336.591	640.655	-717.594	23.1433	-17.8791	-332.546	94.1416	-332.695	-238.553	87.4062	-325.245	730.392	-802.685	20.3512	-17.9545	-307.735	-267.245	-211.41	-230.365
co2-ch4_c2v	6.5		Z	-143000	27.1992	-199.011	-171.812	27.2014	-199.014	316.687	-359.754	17.703	-12.7565	-209.933	44.3221	-205.515	-161.193	38.7289	-196.799	376.598	-420.212	16.4879	-12.9332	-198.129	-176.799	-149.419	-155.428
co2-ch4_c2v	7		Z	-154000	-2.75672	-110.71	-113.467	-2.75492	-110.713	143.257	-166.398	12.4869	-8.30004	-132.421	11.7797	-121.942	-110.163	7.68392	-113.263	181.065	-206.08	12.249	-8.77277	-127.117	-117.621	-102.144	-103.449
co2-ch4_c2v	7.5		Z	-165000	-17.3279	-58.6141	-75.942	-17.3267	-58.616	60.5304	-72.9402	8.34242	-4.96333	-84.9734	-5.96729	-70.2892	-76.2565	-8.50925	-62.7061	83.9914	-98.082	8.60668	-5.5634	-82.2628	-79.5058	-69.4541	-69.2997
co2-ch4_c2v	8		Z	-176000	-22.4358	-29.7547	-52.1905	-22.4349	-29.7561	23.964	-30.8189	5.37849	-2.77368	-56.441	-14.2265	-39.2224	-53.4489	-15.4351	-34.297	37.6608	-45.5613	5.83268	-3.33033	-55.1303	-55.1426	-48.0027	-47.427
co2-ch4_c2v	8.5		Z	-187000	-22.6629	-14.5648	-37.2277	-22.6621	-14.5654	8.70027	-12.6777	3.39487	-1.4698	-39.2798	-17.0501	-20.9963	-38.0464	-17.3834	-18.3803	15.9854	-20.5086	3.8426	-1.90165	-38.346	-39.5588	-34.2752	-33.5681
co2-ch4_c2v	9		Z	-198000	-20.7763	-6.90424	-27.6805	-20.7754	-6.90423	2.66519	-5.10421	2.12282	-0.747098	-28.743	-16.9685	-10.8436	-27.8121	-16.9135	-9.51796	6.26444	-8.9605	2.51007	-1.04298	-27.6604	-29.452	-25.4565	-24.732
co2-ch4_c2v	9.5		Z	-209000	-18.2103	-3.18098	-21.3913	-18.2096	-3.18063	0.443945	-2.0163	1.32783	-0.36725	-22.002	-15.5871	-5.41826	-21.0053	-15.3417	-4.76321	2.14578	-3.83149	1.61609	-0.551189	-20.7258	-22.7036	-19.6188	-18.9484
co2-ch4_c2v	10		Z	-220000	-15.6225	-1.43042	-17.0529	-15.6218	-1.42996	-0.270748	-0.783774	0.837247	-0.1754	-17.4444	-13.7388	-2.63742	-16.3762	-13.4609	-2.33705	0.516814	-1.61826	1.05695	-0.284743	-16.1272	-18.0114	-15.5633	-14.9978
co2-ch4_steric	5.5		Z	-121000	119.884	-80.9919	38.8917	119.882	-80.9875	149.34	-137.018	16.9365	-9.29425	58.8593	127.259	-104.651	22.6078	119.57	-90.3325	195.443	-186.031	20.2587	-11.5756	47.3332	52.5832	53.2544	50.6315
co2-ch4_steric	6		Z	-132000	78.7741	-40.7981	37.976	78.7735	-40.7948	68.9305	-60.7423	10.5307	-4.8722	51.8254	82.5322	-57.2106	25.3216	78.0743	-49.1325	96.2877	-89.7425	13.0754	-6.4782	42.0843	46.6106	46.7917	45.0542
co2-ch4_steric	6.5		Z	-143000	53.9823	-19.9202	34.0621	53.9818	-19.9172	31.4123	-26.1258	6.49937	-2.46401	43.3864	55.2755	-30.2256	25.0499	52.7493	-26.0538	46.2145	-41.7144	8.36188	-3.5119	36.0456	39.4923	39.219	37.9982
co2-ch4_steric	7		Z	-154000	38.5552	-9.46468	29.0906	38.5546	-9.46188	14.3405	-10.9862	4.0056	-1.20875	35.2439	38.4283	-15.4699	22.9584	36.8882	-13.3915	21.843	-18.8319	5.30543	-1.84637	29.9669	32.5069	31.9407	30.9964
co2-ch4_steric	7.5		Z	-165000	28.5659	-4.39077	24.1751	28.5652	-4.38833	6.65962	-4.54007	2.48102	-0.577606	28.1998	27.7568	-7.70077	20.056	26.8466	-6.73538	10.3335	-8.35027	3.39967	-0.951229	24.5429	26.3366	25.6495	24.8369
co2-ch4_steric	8		Z	-176000	21.8168	-1.99461	19.8222	21.8164	-1.99264	3.19667	-1.84873	1.55376	-0.2698	22.4557	20.7625	-3.74136	17.0212	20.1536	-3.28363	4.92408	-3.63033	2.16525	-0.475671	19.8533	21.2036	20.495	19.7673
co2-ch4_steric	8.5		Z	-187000	17.0655	-0.889443	16.1761	17.0655	-0.887988	1.61112	-0.742239	0.988528	-0.123555	17.9113	15.9952	-1.78082	14.2144	15.5614	-1.55969	2.40468	-1.55751	1.3772	-0.231715	15.9944	17.0708	16.3708	15.7395
co2-ch4_steric	9		Z	-198000	13.5975	-0.390135	13.2074	13.5977	-0.389168	0.863971	-0.293914	0.640894	-0.0556072	14.3639	12.6109	-0.832607	11.7783	12.3433	-0.744861	1.23155	-0.668847	0.914972	-0.113799	12.9624	13.796	13.0722	12.5929
co2-ch4_steric	9.5		Z	-209000	10.9914	-0.168651	10.8228	10.9916	-0.168073	0.49653	-0.115045	0.424012	-0.0246434	11.6044	10.1235	-0.383308	9.74016	9.88641	-0.342046	0.657977	-0.281607	0.595452	-0.0536104	10.4626	11.2168	10.4894	10.1485
co2-ch4_steric	10		Z	-220000	8.98825	-0.0719882	8.91626	8.98836	-0.0716717	0.30528	-0.0447454	0.28625	-0.0107741	9.4527	8.24196	-0.174056	8.06791	8.06207	-0.157451	0.375784	-0.118947	0.403812	-0.0254325	8.53984	9.18487	8.5229	8.24693
co2-n2_min1	5.5		Z	77000	159.729	-56.0301	103.699	159.727	-56.0267	152.216	-121.64	11.7956	-8.33643	137.736	155.942	-64.9687	90.9729	155.066	-65.2448	180.934	-151.989	14.4105	-10.1718	123.006	126.292	113.978	118.187
co2-n2_min1	6		Z	84000	107	-28.2664	78.7335	106.998	-28.2621	69.8821	-52.6757	7.14436	-4.11272	98.9738	103.974	-34.3109	69.6634	103.185	-33.8031	84.4541	-67.993	8.91239	-5.20804	89.5473	92.3121	86.3377	88.3996
co2-n2_min1	6.5		Z	91000	74.2525	-13.4712	60.7814	74.2519	-13.4667	31.5404	-21.6573	4.29012	-1.94607	73.0123	71.6243	-17.0911	54.5332	71.0918	-16.6907	38.5502	-28.9737	5.48492	-2.57043	66.8921	69.1655	65.8756	67.1811
co2-n2_min1	7		Z	98000	53.4144	-6.14745	47.267	53.4145	-6.14369	14.3771	-8.59796	2.56975	-0.888881	54.7308	51.1399	-8.15047	42.9895	50.7409	-7.84376	17.5885	-11.9213	3.31799	-1.21795	50.6644	52.4932	50.4399	51.3678
co2-n2_min1	7.5		Z	105000	39.6828	-2.7107	36.9721	39.6826	-2.70812	6.77246	-3.32304	1.54479	-0.393249	41.5755	37.7724	-3.75684	34.0156	37.5108	-3.59405	8.21622	-4.79845	2.02235	-0.562843	38.7941	40.2534	38.8559	39.4871
co2-n2_min1	8		Z	112000	30.2699	-1.16121	29.1087	30.2697	-1.15964	3.35952	-1.25126	0.938257	-0.169023	31.9876	28.6942	-1.68488	27.0093	28.5086	-1.60118	3.99285	-1.89	1.23777	-0.253126	29.9949	31.1876	30.1772	30.5673
co2-n2_min1	8.5		Z	119000	23.5774	-0.485062	23.0923	23.5775	-0.484162	1.77967	-0.458188	0.57915	-0.0709271	24.923	22.2926	-0.738701	21.5539	22.1667	-0.701068	2.05185	-0.729163	0.771335	-0.111985	23.4477	24.4252	23.6614	23.8734
co2-n2_min1	9		Z	126000	18.6779	-0.198559	18.4793	18.6784	-0.19807	1.01378	-0.1638	0.364723	-0.0292539	19.6658	17.6344	-0.317736	17.3167	17.5334	-0.299175	1.1289	-0.277177	0.482559	-0.0484372	18.52	19.3472	18.7406	18.8424
co2-n2_min1	9.5		Z	133000	15.005	-0.0801611	14.9249	15.006	-0.079907	0.618963	-0.0580543	0.23467	-0.0119494	15.7097	14.1565	-0.134396	14.0221	14.0766	-0.12584	0.666894	-0.104832	0.30801	-0.0207963	14.8	15.5009	14.9874	15.0408
co2-n2_min1	10		Z	140000	12.1958	-0.0320708	12.1638	12.1973	-0.0319407	0.400176	-0.0209159	0.154153	-0.00487193	12.6939	11.5034	-0.0559365	11.4474	11.4331	-0.0521837	0.419076	-0.0395842	0.198665	-0.00882074	11.9503	12.5544	12.1059	12.1395
co2-n2_min2	5.5		Z	77000	-138.447	-68.4226	-206.87	-138.45	-68.4339	180.244	-265.926	-10.0489	1.04692	-301.568	-188.207	27.1302	-161.077	-182.951	16.2732	47.0872	-123.894	-19.4925	6.27976	-256.697	-272.254	-268.116	-249.837
co2-n2_min2	6		Z	84000	-81.7524	-63.0604	-144.813	-81.7579	-63.0638	114.497	-159.803	-2.92748	-1.84158	-194.897	-110.371	-5.61544	-115.986	-106.536	-15.2649	47.653	-89.0945	-9.24545	1.98773	-170.5	-173.209	-170.848	-162.347
co2-n2_min2	6.5		Z	91000	-58.2842	-44.8893	-103.174	-58.2902	-44.8959	58.158	-82.3927	0.00689819	-2.38486	-129.799	-73.1795	-13.1462	-86.3256	-70.8738	-20.099	27.7128	-50.4296	-4.02678	-0.0237396	-117.74	-117.316	-113.997	-111.829
co2-n2_min2	7		Z	98000	-46.334	-27.4831	-73.8171	-46.3402	-27.4899	25.1661	-38.3961	0.865635	-1.89286	-88.0874	-53.4471	-11.341	-64.788	-52.3391	-14.9946	11.6119	-24.323	-1.65952	-0.558802	-82.2632	-81.9657	-79.043	-79.4588
co2-n2_min2	7.5		Z	105000	-38.0885	-15.1982	-53.2867	-38.0949	-15.204	9.23603	-16.6897	0.889465	-1.22204	-61.0851	-41.2431	-7.52094	-48.7641	-40.7566	-8.88859	3.4125	-10.7329	-0.651065	-0.515396	-58.132	-58.4582	-56.4334	-57.5041
co2-n2_min2	8		Z	112000	-31.3722	-7.79323	-39.1654	-31.378	-7.79765	2.48153	-6.85534	0.672343	-0.698154	-43.5752	-32.6363	-4.34204	-36.9783	-32.4001	-4.81115	0.141161	-4.50275	-0.2497	-0.344849	-42.1674	-42.5945	-41.3566	-42.3516
co2-n2_min2	8.5		Z	119000	-25.7235	-3.76854	-29.4921	-25.7288	-3.77168	-0.00340645	-2.67504	0.446478	-0.367741	-32.1002	-26.1248	-2.29169	-28.4165	-25.9903	-2.39773	-0.902475	-1.78984	-0.109373	-0.195938	-31.3856	-31.8054	-31.0753	-31.8327
co2-n2_min2	9		Z	126000	-21.0321	-1.74417	-22.7763	-21.0374	-1.74627	-0.693369	-1.00979	0.275753	-0.183112	-24.3942	-21.0614	-1.14114	-22.2026	-20.965	-1.15029	-1.01819	-0.698633	-0.0544145	-0.103636	-23.9901	-24.3516	-23.9055	-24.4478
co2-n2_min2	9.5		Z	133000	-17.2137	-0.783098	-17.9968	-17.2188	-0.784363	-0.73422	-0.383342	0.161567	-0.0874949	-19.0467	-17.0969	-0.544626	-17.6415	-17.02	-0.539754	-0.847998	-0.278223	-0.0329382	-0.0522235	-18.7712	-19.0786	-18.7682	-19.1686
co2-n2_min2	10		Z	140000	-14.1523	-0.344096	-14.4964	-14.1565	-0.344782	-0.601705	-0.151888	0.0903331	-0.0404074	-15.205	-13.9876	-0.252876	-14.2405	-13.9218	-0.245942	-0.642873	-0.115447	-0.0267276	-0.0250422	-14.9778	-15.2464	-15.001	-15.311
h2o-ar	5		Z	20982.8	61.5375	27.2806	88.8181	61.5364	27.276	-159.196	174.737	-0.186926	-0.12746	104.039	40.8237	54.9671	95.7908	40.5585	55.898	-265.853	284.069	-3.97731	2.31722	113.013	98.9496	113.233	109.876
h2o-ar	5.5		Z	22982.8	61.2126	12.6625	73.8751	61.2098	12.6632	-58.4762	68.7337	-0.189757	0.0751039	84.0159	49.6431	28.5997	78.2428	49.5603	29.5111	-104.639	116.52	-2.81921	1.57397	89.7074	82.0617	92.0813	88.2577
h2o-ar	6		Z	24982.8	54.8816	5.81264	60.6942	54.8796	5.81251	-19.8398	26.6005	-0.186675	0.0948622	67.361	48.4596	14.5128	62.9724	48.5765	14.614	-38.9309	46.5832	-1.89634	0.927661	69.8741	66.7361	73.0064	69.6053
h2o-ar	6.5		Z	26982.8	47.2402	2.61417	49.8543	47.2389	2.61336	-5.63918	10.1065	-0.181301	0.064982	54.2033	43.5946	7.15238	50.747	43.6669	7.14799	-13.5108	18.4675	-1.28472	0.514682	55.0016	54.1163	57.6535	54.9537
h2o-ar	7		Z	28982.8	40.0491	1.14379	41.1929	40.048	1.14257	-0.784863	3.75258	-0.171164	0.0355121	44.0226	37.878	3.41462	41.2926	37.9076	3.38009	-3.93095	7.17475	-0.880833	0.267605	43.9183	44.1326	45.9372	43.8885
h2o-ar	7.5		Z	30982.8	33.83	0.484999	34.315	33.8292	0.483269	0.62971	1.35855	-0.155255	0.0171716	36.1626	32.4467	1.57463	34.0213	32.4373	1.54126	-0.591438	2.74259	-0.59295	0.130535	35.6673	36.3262	37.1383	35.5962
h2o-ar	8		Z	32982.8	28.6069	0.20049	28.8074	28.6063	0.198825	0.865678	0.481468	-0.134603	0.00779244	30.0255	27.6411	0.711161	28.3522	27.6186	0.688318	0.411878	1.03801	-0.410177	0.0618799	29.4085	30.185	30.4626	29.2969
h2o-ar	8.5		Z	34982.8	24.2614	0.0823108	24.3437	24.2611	0.0809928	0.755178	0.169504	-0.112083	0.0033813	25.1581	23.5217	0.317146	23.8388	23.5207	0.298891	0.599673	0.391753	-0.281685	0.0279298	24.5573	25.2938	25.3109	24.4069
h2o-ar	9		Z	36982.8	20.6695	0.0341425	20.7036	20.6693	0.0332394	0.583349	0.060492	-0.090776	0.00136414	21.257	20.0678	0.139971	20.2078	20.0713	0.130763	0.53939	0.148988	-0.200213	0.0126117	20.7029	21.3657	21.2829	20.546
h2o-ar	9.5		Z	38982.8	17.7117	0.0142758	17.726	17.7115	0.0137502	0.433301	0.0221047	-0.0722583	0.00047731	18.1089	17.2063	0.0616789	17.2679	17.2114	0.0571241	0.429107	0.0571933	-0.144507	0.00555751	17.6158	18.1937	18.0964	17.4623
h2o-ar	10		Z	40982.8	15.273	0.00585519	15.2788	15.2727	0.00560048	0.319442	0.00811176	-0.0568138	0.00011698	15.5492	14.8412	0.0269217	14.8681	14.8494	0.0245857	0.328285	0.0214758	-0.105859	0.00239281	15.1203	15.6142	15.4686	14.9717
h2o-h2o	2.66		X	81.708	-42.6934	9.69413	-32.9993	-42.6924	9.69453	-5.3393	-0.0346692	-1.62423	0.565564	-39.4305	-45.9842	14.139	-31.8451	-46.4034	14.089	-8.21437	2.90211	-2.20203	0.867661	-38.9611	-44.2577	-45.7682	-45.5273
h2o-h2o	3.04		X	81.6588	-31.7288	6.9987	-24.7301	-31.7275	6.9983	-5.66727	1.59695	-1.26089	0.458987	-29.6014	-33.4829	10.0238	-23.4591	-33.7904	9.97014	-7.60804	3.416	-1.70804	0.693641	-29.0267	-32.3323	-34.0623	-33.2668
h2o-h2o	3.42		X	81.6097	-23.5626	4.55963	-19.003	-23.562	4.56056	-4.36654	1.42115	-0.928054	0.325822	-22.549	-24.3463	6.5124	-17.8339	-24.545	6.39416	-5.50448	2.36146	-1.2516	0.490678	-22.0548	-23.9298	-25.3692	-24.4832
h2o-h2o	3.61		X	81.5984	-20.3641	3.58347	-16.7807	-20.3634	3.58396	-3.64608	1.17216	-0.783184	0.265997	-19.7706	-20.8226	5.12494	-15.6977	-21.0023	5.09299	-4.5563	1.8801	-1.07344	0.410386	-19.2485	-20.7138	-21.9336	-21.0972
h2o-h2o	3.8		X	81.5738	-17.6595	2.77895	-14.8805	-17.6593	2.7798	-2.99142	0.925433	-0.655346	0.213958	-17.3869	-17.8706	3.98993	-13.8807	-18.0335	3.83576	-3.66767	1.40225	-0.870158	0.321945	-17.0113	-18.013	-19.0038	-18.2482
h2o-h2o	3.99		X	81.5549	-15.3667	2.12889	-13.2378	-15.3663	2.12929	-2.42537	0.708795	-0.544039	0.169813	-15.3278	-15.3947	3.07033	-12.3244	-15.5199	2.97721	-2.95383	1.05532	-0.734846	0.261799	-14.9142	-15.7284	-16.4985	-15.8393
h2o-h2o	4.18		X	81.5492	-13.428	1.61513	-11.8129	-13.4273	1.61569	-1.9541	0.532584	-0.449034	0.133423	-13.5488	-13.3255	2.33874	-10.9867	-13.428	2.31772	-2.37081	0.789311	-0.620555	0.211786	-13.1005	-13.7935	-14.3626	-13.8029
h2o-h2o	4.75		X	81.4869	-9.1922	0.673417	-8.51878	-9.19203	0.673746	-1.00987	0.211966	-0.246249	0.0615302	-9.50091	-8.88531	0.991598	-7.89371	-8.96229	0.934542	-1.18091	0.288743	-0.327146	0.0965292	-9.15054	-9.52272	-9.6449	-9.34032
h2o-h2o	5.7		X	81.4434	-5.27503	0.140434	-5.13459	-5.2752	0.140521	-0.347594	0.0419433	-0.0859078	0.0147205	-5.51151	-4.92391	0.212326	-4.71158	-4.95132	0.194314	-0.393954	0.0530145	-0.114882	0.0237947	-5.18903	-5.47817	-5.28387	-5.19585
h2o-h2o	7.6		X	81.3678	-2.17997	0.00458633	-2.17538	-2.18023	0.0046118	-0.0557215	0.00123099	-0.0103013	0.00047643	-2.23994	-1.95706	0.00688423	-1.95018	-1.96126	0.00658535	-0.0609341	0.00171438	-0.0140388	0.00085018	-2.02708	-2.2316	-2.00017	-2.01285
h2o-h2o	2.66		Z	1155.18	230.368	103.334	333.702	230.368	103.333	-23.2022	126.605	-14.6154	3.59924	426.087	227.79	89.6737	317.464	229.522	84.6699	-44.0404	148.45	-12.1664	2.0723	408.507	479.04	502.168	491.888
h2o-h2o	3.04		Z	1155.17	223.452	38.1382	261.59	223.452	38.1364	35.4345	31.4419	-7.85555	2.16476	322.774	225.133	29.0479	254.181	226.31	26.4204	32.3319	37.4569	-6.18312	1.0718	317.408	356.556	385.352	371.418
h2o-h2o	3.42		Z	1155.18	197.228	10.0711	207.299	197.227	10.0703	43.5283	0.239752	-3.87071	1.11319	248.308	201.512	3.57946	205.091	202.559	1.61017	48.4293	-1.27721	-2.56026	0.345847	249.107	268.58	297.241	283.14
h2o-h2o	3.61		Z	1155.18	181.932	3.42135	185.353	181.932	3.41955	40.4126	-4.88781	-2.61186	0.753252	219.017	186.928	-2.11382	184.814	187.881	-3.7123	46.6195	-7.75199	-1.46398	0.131869	221.704	234.479	261.845	248.382
h2o-h2o	3.8		Z	1155.2	166.663	-0.402771	166.26	166.663	-0.403861	35.6653	-6.76169	-1.70486	0.487261	193.945	172.036	-5.07289	166.963	172.933	-6.72566	42.2653	-10.1646	-0.606356	-0.0431954	197.659	205.653	231.285	218.719
h2o-h2o	3.99		Z	1155.19	151.952	-2.42127	149.531	151.952	-2.42239	30.4763	-6.92393	-1.06139	0.296059	172.317	157.464	-6.33826	151.126	158.202	-7.48621	36.6413	-10.1193	-0.113694	-0.118873	177.006	181.123	204.773	193.249
h2o-h2o	4.18		Z	1155.19	138.174	-3.3123	134.861	138.174	-3.31346	25.5123	-6.2811	-0.615496	0.163215	153.639	143.669	-6.6138	137.055	144.286	-7.35457	30.9973	-9.10008	0.204729	-0.164336	158.869	160.229	181.802	171.378
h2o-h2o	4.75		Z	1155.18	103.42	-3.04159	100.378	103.42	-3.04268	14.0569	-3.47046	0.0107247	-0.0191623	110.955	108.237	-4.93003	103.307	108.573	-5.26821	17.4481	-5.11918	0.612247	-0.208672	116.037	113.642	129.311	121.997
h2o-h2o	5.7		Z	1155.19	65.1633	-1.16124	64.0021	65.1637	-1.16196	4.98627	-0.881487	0.128759	-0.0446997	68.1906	68.397	-1.791	66.606	68.4108	-1.76798	6.16416	-1.33792	0.378268	-0.106008	71.7413	68.7641	77.5222	73.6684
h2o-h2o	7.6		Z	1155.2	29.6535	-0.0774774	29.576	29.6536	-0.0777099	0.825021	-0.0395623	-0.00184277	-0.00626161	30.3532	31.0088	-0.124616	30.8842	30.9641	-0.114968	0.975247	-0.0636905	0.0199371	-0.0112577	31.7693	30.4038	33.3172	32.1648
he-be	6.37		Z	6370.97	15.2679	-75.7074	-60.4395	15.2639	-75.6956	9.83271	-14.9884	13.3236	-2.72794	-54.9918	12.5299	-62.0809	-49.551	13.1444	-65.26	8.43468	-12.8375	12.5973	-2.53405	-46.4552	-44.2527	-27.4304	-28.543
he-be	7.17		Z	7167.34	6.05715	-30.6111	-24.5539	6.05434	-30.6016	3.74212	-5.53637	6.46524	-1.17393	-21.0502	4.61226	-23.3752	-18.7629	4.74026	-24.0395	2.79475	-4.04217	5.87407	-1.00635	-15.6789	-18.2923	-8.21684	-10.3457
he-be	7.57		Z	7565.52	3.75534	-19.1883	-15.4329	3.75226	-19.1796	2.27586	-3.32183	4.48174	-0.754835	-12.7464	2.72601	-14.1154	-11.3894	2.75068	-14.22	1.57802	-2.2591	3.97634	-0.616548	-8.79057	-11.6037	-3.95558	-6.03407
he-be	7.96		Z	7963.71	2.30614	-11.9272	-9.62105	2.30264	-11.9192	1.37354	-1.97987	3.10472	-0.480056	-7.59824	1.60396	-8.43887	-6.83491	1.5764	-8.41826	0.897119	-1.27084	2.71364	-0.374513	-4.87645	-7.29992	-1.48099	-3.42956
he-be	8.36		Z	8361.89	1.40372	-7.35711	-5.95339	1.40003	-7.34997	0.823467	-1.17343	2.15337	-0.302303	-4.44884	0.93493	-5.01169	-4.07676	0.891837	-4.94777	0.508384	-0.709378	1.85932	-0.225424	-2.62303	-4.5569	-0.0709479	-1.88596
he-be	8.76		Z	8760.08	0.847655	-4.50636	-3.65871	0.844116	-4.50023	0.490806	-0.692131	1.49801	-0.188636	-2.54806	0.543471	-2.9524	-2.40893	0.523483	-2.88988	0.287847	-0.395234	1.28392	-0.134343	-1.32421	-2.82387	0.556954	-0.98971
he-be	9.95		Z	9954.63	0.180322	-0.997907	-0.817585	0.178423	-0.995103	0.10094	-0.138715	0.522215	-0.0435774	-0.375817	0.105166	-0.581313	-0.476148	0.0957444	-0.57331	0.0524414	-0.0695833	0.460323	-0.0280623	-0.0624468	-0.644704	0.692856	-0.0540915
he-ne	5.09		Z	20356.6	-0.109971	-0.0371634	-0.147135	-0.109752	-0.0374763	-0.516411	0.544067	-0.0417099	0.0428211	-0.118461	-0.0258997	-0.442723	-0.468623	-0.0522758	-0.306936	-0.516746	0.530888	-0.00776445	0.036685	-0.316148	0.0107363	-0.166289	-0.33362
he-ne	5.37		Z	21487.5	-0.0387576	-0.0535174	-0.092275	-0.0385648	-0.0539954	-0.256025	0.270064	-0.0319644	0.0211196	-0.0893654	0.00232561	-0.296929	-0.294603	-0.0200362	-0.210255	-0.252718	0.263253	-0.0133551	0.0159308	-0.21718	-0.00908534	-0.0943937	-0.23455
he-ne	5.65		Z	22618.4	-0.0106852	-0.0450924	-0.0557776	-0.0105296	-0.0456292	-0.126747	0.133943	-0.0253834	0.0100231	-0.064323	0.00649738	-0.191719	-0.185221	-0.0154819	-0.121662	-0.123514	0.129116	-0.0241056	0.00739941	-0.148248	-0.0121512	-0.0502881	-0.15954
he-ne	5.94		Z	23749.3	-0.0017144	-0.0318065	-0.0335209	-0.00159717	-0.0323014	-0.0620951	0.0658049	-0.0204436	0.00452608	-0.0461063	0.00393787	-0.119879	-0.115941	-0.00389177	-0.0817996	-0.0594224	0.0617784	-0.0220299	0.00237211	-0.102993	-0.0107961	-0.0111658	-0.10752
he-ne	6.22		Z	24880.3	1.53941e-05	-0.0205504	-0.020535	0.00010501	-0.0209445	-0.0297292	0.031642	-0.0164933	0.00191307	-0.033507	-8.60449e-05	-0.073306	-0.073392	-0.00317326	-0.0501808	-0.0277663	0.0289738	-0.0196847	0.00047141	-0.0713598	-0.00879838	0.00834769	-0.0727919
he-ne	7.07		Z	28273	-0.00121782	-0.00459031	-0.00580813	-0.00113615	-0.00469985	-0.00249204	0.00272336	-0.00831966	4.80492e-05	-0.0138763	-0.00360787	-0.0142518	-0.0178597	-0.00722601	-0.0108976	-0.0022987	0.00239445	-0.010971	-0.00031731	-0.0293162	-0.00427127	-0.00947727	-0.0241569
he-ne	8.48		Z	33927.6	-0.000519884	-0.000391008	-0.000910891	-0.000434732	-0.000396787	-2.23291e-05	1.47657e-05	-0.00234559	-7.37768e-06	-0.00319205	-0.00128067	-0.00104351	-0.00232418	-0.00135306	-0.000714818	-1.74213e-05	-4.31054e-06	-0.00335329	-2.46313e-05	-0.00546753	-0.000806361	-0.00177158	-0.00434235
