# Supplementary material for: Analytical Derivatives of Symmetry-Adapted Perturbation Theory Corrections for Interaction-Induced Properties
Source: J Chem Theory Comput. 2025 Apr 25;21(9):4562–78. doi: 10.1021/acs.jctc.5c00238 (PMC12079802; doi:10.1021/acs.jctc.5c00238)
Supplement: Supplementary file 2 — ct5c00238_si_002.zip [file ct5c00238_si_002.zip]

Archive with 92 entries (92 files):
- ar-bf3_5.24.xyz
- ar-bf3_5.53.xyz
- ar-bf3_5.82.xyz
- ar-bf3_6.11.xyz
- ar-bf3_6.40.xyz
- ar-bf3_7.28.xyz
- ar-bf3_8.73.xyz
- co2-ch4_c2v_10.0.xyz
- co2-ch4_c2v_5.5.xyz
- co2-ch4_c2v_6.0.xyz
- co2-ch4_c2v_6.5.xyz
- co2-ch4_c2v_7.0.xyz
- co2-ch4_c2v_7.5.xyz
- co2-ch4_c2v_8.0.xyz
- co2-ch4_c2v_8.5.xyz
- co2-ch4_c2v_9.0.xyz
- co2-ch4_c2v_9.5.xyz
- co2-ch4_steric_10.0.xyz
- co2-ch4_steric_5.5.xyz
- co2-ch4_steric_6.0.xyz
- co2-ch4_steric_6.5.xyz
- co2-ch4_steric_7.0.xyz
- co2-ch4_steric_7.5.xyz
- co2-ch4_steric_8.0.xyz
- co2-ch4_steric_8.5.xyz
- co2-ch4_steric_9.0.xyz
- co2-ch4_steric_9.5.xyz
- co2-n2_min1_10.0.xyz
- co2-n2_min1_5.5.xyz
- co2-n2_min1_6.0.xyz
- co2-n2_min1_6.5.xyz
- co2-n2_min1_7.0.xyz
- co2-n2_min1_7.5.xyz
- co2-n2_min1_8.0.xyz
- co2-n2_min1_8.5.xyz
- co2-n2_min1_9.0.xyz
- co2-n2_min1_9.5.xyz
- co2-n2_min2_10.0.xyz
- co2-n2_min2_5.5.xyz
- co2-n2_min2_6.0.xyz
- co2-n2_min2_6.5.xyz
- co2-n2_min2_7.0.xyz
- co2-n2_min2_7.5.xyz
- co2-n2_min2_8.0.xyz
- co2-n2_min2_8.5.xyz
- co2-n2_min2_9.0.xyz
- co2-n2_min2_9.5.xyz
- h2o-ar_10.00.xyz
- h2o-ar_5.00.xyz
- h2o-ar_5.50.xyz
- h2o-ar_6.00.xyz
- h2o-ar_6.50.xyz
- h2o-ar_7.00.xyz
- h2o-ar_7.50.xyz
- h2o-ar_8.00.xyz
- h2o-ar_8.50.xyz
- h2o-ar_9.00.xyz
- h2o-ar_9.50.xyz
- h2o-h2o_2.66.xyz
- h2o-h2o_3.04.xyz
- h2o-h2o_3.42.xyz
- h2o-h2o_3.61.xyz
- h2o-h2o_3.80.xyz
- h2o-h2o_3.99.xyz
- h2o-h2o_4.18.xyz
- h2o-h2o_4.75.xyz
- h2o-h2o_5.70.xyz
- h2o-h2o_7.60.xyz
- he-be_6.37.xyz
- he-be_7.17.xyz
- he-be_7.57.xyz
- he-be_7.96.xyz
- he-be_8.36.xyz
- he-be_8.76.xyz
- he-be_9.95.xyz
- he-h2_5.00-0.xyz
- he-h2_5.00-30.xyz
- he-h2_5.00-45.xyz
- he-h2_5.00-60.xyz
- he-h2_5.00-90.xyz
- he-h2_7.00-0.xyz
- he-h2_7.00-30.xyz
- he-h2_7.00-45.xyz
- he-h2_7.00-60.xyz
- he-h2_7.00-90.xyz
- he-ne_5.09.xyz
- he-ne_5.37.xyz
- he-ne_5.65.xyz
- he-ne_5.94.xyz
- he-ne_6.22.xyz
- he-ne_7.07.xyz
- he-ne_8.48.xyz
