# Supplementary material for: Analytical Derivatives of Symmetry-Adapted Perturbation Theory Corrections for Interaction-Induced Properties
Source: J Chem Theory Comput. 2025 Apr 25;21(9):4562–78. doi: 10.1021/acs.jctc.5c00238 (PMC12079802; doi:10.1021/acs.jctc.5c00238)
Supplement: Supplementary file 2 — ct5c00238_si_002.zip [file ct5c00238_si_002.zip › ar-bf3_5.82.xyz]

5

AR    0.000000000000    0.000000000000   -1.540000000000
 B    0.000000000000    0.000000000000    1.540000000000
 F    0.000000000000    1.310584000000    1.540000000000
 F    1.134999000000   -0.655291000000    1.540000000000
 F   -1.134999000000   -0.655291000000    1.540000000000
