# Supplementary material for: Analytical Derivatives of Symmetry-Adapted Perturbation Theory Corrections for Interaction-Induced Properties
Source: J Chem Theory Comput. 2025 Apr 25;21(9):4562–78. doi: 10.1021/acs.jctc.5c00238 (PMC12079802; doi:10.1021/acs.jctc.5c00238)
Supplement: Supplementary file 2 — ct5c00238_si_002.zip [file ct5c00238_si_002.zip › co2-ch4_c2v_7.5.xyz]

8

 C    0.000000000000    0.000000000000   -3.968829080025
 O    0.000000000000    0.000000000000   -2.806755925394
 O    0.000000000000    0.000000000000   -5.130902234656
 C    0.000000000000    0.000000000000    0.000000000000
 H    0.627551254134    0.627551254134    0.627551254134
 H   -0.627551254134   -0.627551254134    0.627551254134
 H   -0.627551254134    0.627551254134   -0.627551254134
 H    0.627551254134   -0.627551254134   -0.627551254134
