# Supplementary material for: Analytical Derivatives of Symmetry-Adapted Perturbation Theory Corrections for Interaction-Induced Properties
Source: J Chem Theory Comput. 2025 Apr 25;21(9):4562–78. doi: 10.1021/acs.jctc.5c00238 (PMC12079802; doi:10.1021/acs.jctc.5c00238)
Supplement: Supplementary file 2 — ct5c00238_si_002.zip [file ct5c00238_si_002.zip › co2-n2_min1_10.0.xyz]

5

 C    0.000000000000    0.000000000000    0.000000000000
 O    1.162073154631    0.000000000000    0.000000000000
 O   -1.162073154631    0.000000000000    0.000000000000
 N    0.000000000000    0.000000000000    4.744867459473
 N    0.000000000000    0.000000000000    5.838676753927
