# Supplementary material for: Analytical Derivatives of Symmetry-Adapted Perturbation Theory Corrections for Interaction-Induced Properties
Source: J Chem Theory Comput. 2025 Apr 25;21(9):4562–78. doi: 10.1021/acs.jctc.5c00238 (PMC12079802; doi:10.1021/acs.jctc.5c00238)
Supplement: Supplementary file 2 — ct5c00238_si_002.zip [file ct5c00238_si_002.zip › h2o-ar_6.00.xyz]

4

AR    0.000000000000    0.000000000000    1.587531632010
 O    0.000000000000    0.000000000000   -1.653579774288
 H    0.755748878507    0.000000000000   -1.063289565049
 H   -0.755748878507    0.000000000000   -1.063289565049
