# Supplementary material for: Analytical Derivatives of Symmetry-Adapted Perturbation Theory Corrections for Interaction-Induced Properties
Source: J Chem Theory Comput. 2025 Apr 25;21(9):4562–78. doi: 10.1021/acs.jctc.5c00238 (PMC12079802; doi:10.1021/acs.jctc.5c00238)
Supplement: Supplementary file 2 — ct5c00238_si_002.zip [file ct5c00238_si_002.zip › h2o-h2o_2.66.xyz]

6
Water ... Water Dimer
O    -0.056328    -0.000004    -1.222298
H     0.844047    -0.000004    -1.549860
H     0.049987     0.000071    -0.263437
O     0.050834    -0.000004     1.144644
H    -0.403108     0.756032     1.523212
H    -0.403736    -0.755974     1.522612
