# Supplementary material for: Analytical Derivatives of Symmetry-Adapted Perturbation Theory Corrections for Interaction-Induced Properties
Source: J Chem Theory Comput. 2025 Apr 25;21(9):4562–78. doi: 10.1021/acs.jctc.5c00238 (PMC12079802; doi:10.1021/acs.jctc.5c00238)
Supplement: Supplementary file 2 — ct5c00238_si_002.zip [file ct5c00238_si_002.zip › h2o-h2o_3.04.xyz]

6
Water ... Water Dimer
O    -0.056326    -0.000004    -1.322859
H     0.844064    -0.000004    -1.650378
H     0.049944     0.000075    -0.363992
O     0.050836    -0.000004     1.245204
H    -0.403125     0.756033     1.623748
H    -0.403751    -0.755973     1.623153
