# Supplementary material for: Analytical Derivatives of Symmetry-Adapted Perturbation Theory Corrections for Interaction-Induced Properties
Source: J Chem Theory Comput. 2025 Apr 25;21(9):4562–78. doi: 10.1021/acs.jctc.5c00238 (PMC12079802; doi:10.1021/acs.jctc.5c00238)
Supplement: Supplementary file 2 — ct5c00238_si_002.zip [file ct5c00238_si_002.zip › h2o-h2o_3.61.xyz]

6
Water ... Water Dimer
O    -0.056324    -0.000005    -1.473742
H     0.844085    -0.000005    -1.801209
H     0.049890     0.000080    -0.514869
O     0.050839    -0.000004     1.396087
H    -0.403146     0.756034     1.774600
H    -0.403769    -0.755972     1.774013
