# Supplementary material for: Analytical Derivatives of Symmetry-Adapted Perturbation Theory Corrections for Interaction-Induced Properties
Source: J Chem Theory Comput. 2025 Apr 25;21(9):4562–78. doi: 10.1021/acs.jctc.5c00238 (PMC12079802; doi:10.1021/acs.jctc.5c00238)
Supplement: Supplementary file 2 — ct5c00238_si_002.zip [file ct5c00238_si_002.zip › h2o-h2o_3.99.xyz]

6
Water ... Water Dimer
O    -0.056323    -0.000005    -1.574315
H     0.844097    -0.000005    -1.901753
H     0.049860     0.000083    -0.615438
O     0.050840    -0.000004     1.496660
H    -0.403157     0.756035     1.875156
H    -0.403779    -0.755972     1.874574
