# Supplementary material for: Analytical Derivatives of Symmetry-Adapted Perturbation Theory Corrections for Interaction-Induced Properties
Source: J Chem Theory Comput. 2025 Apr 25;21(9):4562–78. doi: 10.1021/acs.jctc.5c00238 (PMC12079802; doi:10.1021/acs.jctc.5c00238)
Supplement: Supplementary file 2 — ct5c00238_si_002.zip [file ct5c00238_si_002.zip › h2o-h2o_4.18.xyz]

6
Water ... Water Dimer
O    -0.056322    -0.000005    -1.624601
H     0.844102    -0.000005    -1.952026
H     0.049846     0.000084    -0.665723
O     0.050841    -0.000004     1.546946
H    -0.403163     0.756035     1.925435
H    -0.403783    -0.755971     1.924855
