# Supplementary material for: Analytical Derivatives of Symmetry-Adapted Perturbation Theory Corrections for Interaction-Induced Properties
Source: J Chem Theory Comput. 2025 Apr 25;21(9):4562–78. doi: 10.1021/acs.jctc.5c00238 (PMC12079802; doi:10.1021/acs.jctc.5c00238)
Supplement: Supplementary file 2 — ct5c00238_si_002.zip [file ct5c00238_si_002.zip › h2o-h2o_4.75.xyz]

6
Water ... Water Dimer
O    -0.056321    -0.000005    -1.775461
H     0.844116    -0.000005    -2.102850
H     0.049810     0.000087    -0.816578
O     0.050842    -0.000004     1.697805
H    -0.403177     0.756036     2.076273
H    -0.403796    -0.755971     2.075699
