# Supplementary material for: Analytical Derivatives of Symmetry-Adapted Perturbation Theory Corrections for Interaction-Induced Properties
Source: J Chem Theory Comput. 2025 Apr 25;21(9):4562–78. doi: 10.1021/acs.jctc.5c00238 (PMC12079802; doi:10.1021/acs.jctc.5c00238)
Supplement: Supplementary file 2 — ct5c00238_si_002.zip [file ct5c00238_si_002.zip › h2o-h2o_5.70.xyz]

6
Water ... Water Dimer
O    -0.056319    -0.000005    -2.026892
H     0.844135    -0.000005    -2.354235
H     0.049762     0.000092    -1.068004
O     0.050845    -0.000004     1.949236
H    -0.403195     0.756037     2.327677
H    -0.403812    -0.755970     2.327109
