# Supplementary material for: Analytical Derivatives of Symmetry-Adapted Perturbation Theory Corrections for Interaction-Induced Properties
Source: J Chem Theory Comput. 2025 Apr 25;21(9):4562–78. doi: 10.1021/acs.jctc.5c00238 (PMC12079802; doi:10.1021/acs.jctc.5c00238)
Supplement: Supplementary file 2 — ct5c00238_si_002.zip [file ct5c00238_si_002.zip › h2o-h2o_7.60.xyz]

6
Water ... Water Dimer
O    -0.056316    -0.000006    -2.529753
H     0.844161    -0.000006    -2.857030
H     0.049696     0.000098    -1.570857
O     0.050848    -0.000004     2.452097
H    -0.403221     0.756038     2.830500
H    -0.403834    -0.755969     2.829942
