# Supplementary material for: Analytical Derivatives of Symmetry-Adapted Perturbation Theory Corrections for Interaction-Induced Properties
Source: J Chem Theory Comput. 2025 Apr 25;21(9):4562–78. doi: 10.1021/acs.jctc.5c00238 (PMC12079802; doi:10.1021/acs.jctc.5c00238)
Supplement: Supplementary file 2 — ct5c00238_si_002.zip [file ct5c00238_si_002.zip › he-h2_5.00-0.xyz]

3

HE   -1.322943026675    0.000000000000    0.000000000000
 H    0.939554137545    0.000000000000    0.000000000000
 H    1.706331915805    0.000000000000    0.000000000000
