# Supplementary material for: Analytical Derivatives of Symmetry-Adapted Perturbation Theory Corrections for Interaction-Induced Properties
Source: J Chem Theory Comput. 2025 Apr 25;21(9):4562–78. doi: 10.1021/acs.jctc.5c00238 (PMC12079802; doi:10.1021/acs.jctc.5c00238)
Supplement: Supplementary file 2 — ct5c00238_si_002.zip [file ct5c00238_si_002.zip › he-ne_5.94.xyz]

2

HE    0.000000000000    0.000000000000   -1.570951729000
NE    0.000000000000    0.000000000000    1.570951729000
